# Supplementary material for: Dynamic and influential interaction of cancer cells with normal epithelial cells in 3D culture
Source: Cancer Cell Int. 2014 Oct 30;14:108. doi: 10.1186/s12935-014-0108-6 (PMC4221723; doi:10.1186/s12935-014-0108-6)
Supplement: Additional file 7: — Movie 7. (3 series). 3D co-culture of MDA-MB-231 (green) and MDCK (red) cells, showing interaction of a relatively small number of MDA-MB-231 cells with the MDCK cells. The movie consists of three parts that were taken consecutively. The first (Movie 7-1) was 12 hour 55 minutes, the second (Movie 7-2) was 7 hour 40 minutes and the third (Movie 7-3) was 13 hour 20 minutes. The MDA-MB-231 cells are attracted towards the MDCK sphere, however, they continue attaching and detaching, until the 20 ~ 21 hour time-point (the end of the second movie to the beginning of the third movie) when a substantial group of MDA-MB-231 cells assemble. After that, a group of MDA-MB-231 cells attach firmly and appear to try to recruit more MDA-MB-231 cells from the top right-hand side. Figure 2G shows snapshots of these three movies. The images were captured every 5 minutes at 25 Z-planes (ΔZ = 1.55 μm; total Z range, 37.2 μm). Total duration of filming was 34 hours 20 minutes. [file 12935_2014_108_MOESM7_ESM.zip]

Archive with 3 entries (3 files):
- 1793390406135868_mov7-1.mov
- 1793390406135868_mov7-2.mov
- 1793390406135868_mov7-3.mov
