# Supplementary material for: Dynamic and influential interaction of cancer cells with normal epithelial cells in 3D culture
Source: Cancer Cell Int. 2014 Oct 30;14:108. doi: 10.1186/s12935-014-0108-6 (PMC4221723; doi:10.1186/s12935-014-0108-6)
Supplement: Additional file 8: — Movie 8. (3 series). 3D co-culture of MDA-MB-231 cells (green) and MDCK (red) cells, showing that the MDA-MB-231 cells surround one sphere of MDCK cells at a time, until that MDCK sphere is fully surrounded, leaving other nearby MDCK spheres intact. Movie 8 consists of three parts that were taken consecutively. The first (Movie 8-1) was 12 hour 55 minutes, the second (Movie 8-2) was 7 hour 40 minutes and the third (Movie 8-3) was 13 hour 20 minutes. At the beginning of the film (0:00 of Movie 8-1), one MDCK sphere is surrounded by MDA-MB-231 cells while the other sphere, immediately below it (the red mass at the centre of the field), is not. This second MDCK sphere is kept intact despite that some MDA-MB-231 cells pass nearby it. During the 3 to 10 hour time-frames in Movie 8-1, the MDA-MB-231 cells appear to cover the second MDCK sphere, however, they are at different focal levels (confirmed by the layer analyses), and hence, they were close-by but did not form a stable contact. Those MDA-MB-231 cells instead join the first MDCK mass. The MDA-MB-231 cells begin to surround the second MDCK sphere only during the second half of the third film (Movie 8-3), when the first MDCK sphere has been completely surrounded by many MDA-MB-231 cells. This movie also shows that, while not interacting with the MDCK cells, the MDA-MB-231 cells in a mass (bottom right) continue moving within the mass (Movie 8-1 and Movie 8-2), thus maintaining motility in the form of a round aggregate, as were seen in the monoculture of MDA-MB-231 cells (Additional file 3: Movie 3, an aggregate on the left-hand-side). Figure 3C shows snapshots of Movie 8. The images were captured every 5 minutes at 25 Z-planes (ΔZ = 1.55 μm; total Z range, 37.2 μm). Total duration of filming was 34 hours 20 minutes. [file 12935_2014_108_MOESM8_ESM.zip]

Archive with 3 entries (3 files):
- 1793390406135868_mov8-1.mov
- 1793390406135868_mov8-2.mov
- 1793390406135868_mov8-3.mov
